# Supplementary material for: Vitamin E Intake Attenuated the Association Between Elevated Blood Heavy Metal (Pb, Cd, and Hg) Concentrations and Diabetes Risk in Adults Aged 18–65 Years: Findings from 2007–2018 NHANES
Source: Toxics. 2024 Dec 25;13(1):9. doi: 10.3390/toxics13010009 (PMC11769426; doi:10.3390/toxics13010009)
Supplement: Supplementary file 1 [file toxics-13-00009-s001.zip]

Archive with 1 entries (1 files):
- toxics-3365411-supplementary.pdf
